# Supplementary material for: Novel Potent and Selective Agonists of the GPR55 Receptor Based on the 3-Benzylquinolin-2(1H)-One Scaffold
Source: Pharmaceuticals (Basel). 2022 Jun 21;15(7):768. doi: 10.3390/ph15070768 (PMC9320067; doi:10.3390/ph15070768)
Supplement: Supplementary file 1 [file pharmaceuticals-15-00768-s001.zip]

Archive with 1 entries (1 files):
- pharmaceuticals-1747293-supplementary.pdf
